# Supplementary material for: USP7 Deregulation Impairs S Phase Specific DNA Repair after Irradiation in Breast Cancer Cells
Source: Biomedicines. 2024 Mar 29;12(4):762. doi: 10.3390/biomedicines12040762 (PMC11047985; doi:10.3390/biomedicines12040762)
Supplement: Supplementary file 1 [file biomedicines-12-00762-s001.zip]

Archive with 1 entries (1 files):
- biomedicines-2896802-supplementary.pdf
